# Supplementary material for: Cohort Profile: Resilience, Ethnicity and AdolesCent mental Health (REACH)
Source: Int J Epidemiol. 2022 Mar 28;51(5):e303–13. doi: 10.1093/ije/dyac051 (PMC9557858; doi:10.1093/ije/dyac051)
Supplement: dyac051_Supplementary_Data [file dyac051_supplementary_data.zip]

Archive with 3 entries (3 files):
- ije-2021-09-1380-File007.docx
- ije-2021-09-1380-File008.docx
- ije-2021-09-1380-File009.docx
